# Supplementary material for: Development of high-yield autofluorescent protein microarrays using hybrid cell-free expression with combined Escherichia coli S30 and wheat germ extracts
Source: Proteome Sci. 2010 Jun 15;8:32. doi: 10.1186/1477-5956-8-32 (PMC2906421; doi:10.1186/1477-5956-8-32)
Supplement: Additional file 2 — Proteins expressed on autofluorescent protein microarrays via hybrid, S30, and wheat germ cell-free expression systems. This comprises the entire dataset for all proteins expressed with the three different cell-free systems, and completes the summary in Table 1. The amount of protein (in femtomoles/element) is also indicated, being based on the calibration curve and the highest fluorescence intensity for each protein. For most proteins, this was obtained from the hybrid system but, for a small minority, with the S30 extract alone. [file 1477-5956-8-32-S2.XLS]

## Sheet: Sheet1
DNA/Protein	[Swiss-Prot]	Reference	Locus ID	Clone*	Size (aa)	Fluorescence (hybrid)	CV+	Fluorescence (S30)	CV	Fluorescence (WG)	CV	fmoles/element
Ankyrin-repeat	Q9FF09	[59]	At5g07840	U14849	175	57167	13.1021	1306.12	20.01	1364.62	6.15	10.9774
MBP	P0AEX9	[31]			368	53806.7	14.5283	64266.1	7.64	2025.31	32.63	12.3387
GFP	P42212	[26]			242	48381.4	11.9474	14275.1	14.14	5824.56	46.67	9.29268
IMB1	Q56W05	[60]	At2g34900	pda11561	386	37860.2	14.8158	1274.25	9.02	1127.5	14.335	7.2752
IAA9	Q38827	[61]	At5g65670	C00016(E)	338	30984.1	7.81616	4448.06	10.04	1228.06	22.07	5.95667
AXR3	P93830	[62]	At1g04250	pda03374	229	29581.9	8.25441	65449.4	0.52	2783.5	8.58	12.5655
SHY2	Q38822	[63]	At1g04240	C00011(F)	189	28544.3	9.76085	60980.2	6.57	1428.75	23.47	11.7086
GST	P26624	[32]			224	26364.8	12.9644	63536	4.38	1110.38	19.11	12.1987
PIF3	O80536	[64]	At1g09530		524	21759.6	17.32	1147.31	38.46	1913.64	21.36	4.18783
PIL5	Q8GZM7	[65]	At2g20180		407	19228.2	19.32	1100.31	4.74	2910.07	23.11	3.70244
ELF3	O82804	[66]	At2g25930	U24077	339	16343.8	9.89998	33611.1	17.97	925.56	2.37	6.46041
PP2C	Q9LME4	[59]	At1g22280	U19121	281	10684.1	12.5101	1109.25	4.4	1851.75	3.74	2.06406
FYPP3	Q9LHE7	[67]	At3g19980	U21104	303	8129.5	9.56867	No data		919.75	2.52	1.5742
PixE	P74294	[34]			380	5983.25	10.4702	No data		1272.79	2.89	1.16265
TUB1	Q8GZ16	[68]	At1g75780	pda10291	447	4330.31	9.90831	5830.94	11.15	1111.25	4.23	1.13344
PKS1	Q9SWI1	[69]	At2g02950	U13787	439	3335.06	9.95102	1363.06	16.19	982.812	2.75	0.654846
LovR	Q9ABE4	[33]			152	3312.25	9.4892	1284.81	5.29	1268	20.76	0.650472
CRY1	Q43125	[70]	At4g08920	U12079	681	3084.25	8.82886	1048.54	8.05	967.5	3.32	0.606752
CCA1	Q8S8N5	[71]	At2g46830	C105127	526	2739.69	4.7722	14220.9	17.86	978.625	3.65	0.54068
NACA2	Q94JX9	[59]	At3g49470	U15737	217	2218.56	7.17344	1656.69	7.46	879.875	2.01	0.440752
NDPK2	O64903	[72]	At5g63310	U19177	231	2209.75	8.73944	1030.38	4.38	889.375	3.87	0.439063
PIL6	Q84LH8	[73]	At3g59060	U16079	300	2166.12	5.43022	1438.56	6.19	908.438	3.03	0.430697
GID1L1	Q9MAA7	[74]	At3g05120	U17384	345	2143.19	6.73317	No data		874.125	1.55	0.426299
FHY1	Q8S4Q6	[75]	At2g37678		202	2123.81	3.15282	1217.06	3.56	1388.77	5.57	0.422584
DET2	Q38944	[76]	At2g38050	U09847	262	1980.81	3.72565	1222.88	5.63	955.375	2.32	0.395163
EID1	Q8LEA8	[77]	At4g02440	pda12208	336	1882.94	7.07253	1255.12	5.06	912.5	1.96	0.376395
PCL1	Q9SNB4	[78]	At3g46640	U22928	323	1821	5.66275	4268.75	10.14	849.25	2.35	0.833885
SLY2	Q9LUB6	[79]	At5g48170	S63202	157	1747.31	7.89081	1206.31	5.69	1043.94	4.54	0.350388
CRY2	Q96524	[80]	At1g04400	U19559	612	1715.19	14.4422	1088.81	12.01	1087.51	5.17	0.344228
RGL1	Q9C8Y3	[81]	At1g66350	U18422	511	1320.06	10.5931	1027.12	4.11	935.812	5.01	0.268461
RGA	Q9SLH3	[82]	At2g01570	U13937	587	1286.75	9.06722	2844.06	5.56	868.375	3.46	0.560695
No expression
DNA/Protein
GAI	Q9LQT8	[74]	At1g14920	U14047	533	1190.44	2.89177	1181.5	5.23	856.062	12.2
RGL3	Q9LF53	[83]	At5g17490	U60167	523	1139.19	1.63793	No data		857.688	1.83
TOC1	Q9LKL2	[84]	At5g61380	U21896	618	1093.56	3.64839	1400.75	10.33	855.438	1.84
SEC	Q9M8Y0	[85]	At3g04240		977	1091.06	4.15054	1322.5	9.46	877.75	2.46
SPY	Q96301	[86]	At3g11540		914	1054.75	3.46532	No data		871.062	3.06
No DNA						1027.94	3.97033	971	4.18	858.625	5.81
(antibody only)
